# Supplementary material for: OATD-02 Validates the Benefits of Pharmacological Inhibition of Arginase 1 and 2 in Cancer
Source: Cancers (Basel). 2022 Aug 17;14(16):3967. doi: 10.3390/cancers14163967 (PMC9406419; doi:10.3390/cancers14163967)
Supplement: Supplementary file 1 [file cancers-14-03967-s001.zip]

Archive with 1 entries (1 files):
- cancers-1826000-supplementary.pdf
